# Supplementary material for: GATA2 up-regulation restores androgen receptor chromatin association and advances darolutamide resistance in prostate cancer
Source: Genes Dis. 2024 Dec 28;12(4):101508. doi: 10.1016/j.gendis.2024.101508 (PMC11978331; doi:10.1016/j.gendis.2024.101508)
Supplement: Multimedia component 2 [file mmc2.xlsx]

## Sheet: Table_S1
R1881_activated genes (1433)		R1881_repressed genes (1146)
LINC00160		RPS15
STEAP4		SLC25A3
NBL1		HSPD1
PTCRA		RPL14
SLC2A3		MRPL3
ORM1		UQCRFS1
SDK1		MRPS16
NDRG1		PSMA7
MAF		RPS7
AKAP12		RPL32
ANGPT2		EIF1AX
THSD7A		XPO1
TNS4		RPL5
PHLDB2		AARS
ORM2		ATXN7L3B
NPPC		COX8A
CCDC141		HADH
SLC2A10		SF3B3
TMEM100		CD81
SGK1		PABPC4
UGT2B28		TPI1
PDE3A		DSC2
SNAI2		RPS28
ERRFI1		TSN
SLC38A4		RPL29
MICAL1		EIF5A
FKBP5		TMEM184C
PTN		NLN
RUNX1		RPL18
SPOCK1		PIGN
EMP1		G3BP1
TG		SSBP1
TBX15		HIBADH
TMCC3		RTN4
CADM2		RPS6
CSGALNACT1		EXT2
DOCK8		SLC22A3
NNT		POT1
CTNNA2		EIF1
F5		RPS3A
RHOU		ANAPC1
SLC6A3		RPS8
HPGD		CBX3
CDKN2B		EPCAM
ACADL		RNF26
MOGAT2		PIGM
PTPN21		SEC11A
NR4A1		FAU
PRKCA		GDE1
PGC		MARVELD2
SOCS2		RPS2
PRSS22		HNRNPA1
CRISPLD2		BRK1
ACSL3		SERBP1
GBP1		PCBD1
TUBA3D		RPSA
CDKN1C		SEPHS1
PNLIP		ROMO1
MYBPC1		SAE1
AFF3		LRPPRC
DNALI1		SRSF6
LIFR		GSTM3
EAF2		NUCKS1
LOX		ADAM15
UGT2B11		LNPEP
ANK1		TPD52L1
RASD1		RPS12
GNMT		RPL35A
KRT8		SRSF10
SEC14L2		RBBP7
CACNG4		TRAK2
SOX9		RPL15
WIPI1		RPL34
KLHL29		RPLP0
PTPRN2		TFRC
SLC41A1		SRI
TCAF2		DAG1
PHOSPHO1		UBL5
PACS1		MOCS2
SWT1		FKTN
GADD45G		P4HTM
PTGER4		EMB
MERTK		GAL
SMS		RBM3
TMPRSS2		ARPP19
ELL2		RPL10A
IGF1R		PSMB1
AGR2		PTGES3
PRAG1		HLTF
KLF4		NDUFS4
TMEM79		NDUFB2
TIPARP		NCAPG2
S100P		PSIP1
AHNAK		EIF4EBP2
LAT2		RPL24
SCNN1G		RPS26
MAP3K14		CEP57
C3orf58		SDHB
SLC45A3		MRS2
CAP2		PPAT
BICD2		COX7C
TBC1D8		SLC19A1
PIAS1		NDUFA12
FOSL2		MAPKAPK3
LRIG1		SLC20A1
NAT1		UQCR11
SAT1		SH3RF1
AMOTL1		RPL18A
CHRNA2		PRDX1
SLC45A1		MGST3
MAK		SMC2
SLC15A2		UBE2I
ASRGL1		TRA2B
ELOVL2		ATP2B1
TRGC2		CBX1
ADRB1		PGP
ST6GALNAC1		SPCS1
ATP8B3		LDHB
PMEPA1		ARHGEF26
SLC16A6		SLC31A1
FASN		MED28
SPDEF		DDX18
CYP2U1		SUCLG1
PART1		RPL37A
B3GALT4		CNNM3
GREB1		STOML2
CADPS2		RPL9
FZD5		AIG1
LRCH1		PIGK
SIPA1L2		PNPLA4
LAMA1		NPM1
ABCC1		PDE3B
RRBP1		IPO5
KLF5		GLB1
C1orf21		DNAAF5
PLEKHG2		PPP1CC
AQP4		RPS27
SASH1		HNRNPD
TRGC1		RPS23
FGD4		VKORC1L1
DOCK11		CYCS
MTOR		C1QBP
IRS2		GNPTAB
HERC3		VWA1
GOLGA4		APRT
CYTH1		TSPO
DLX1		UBAC2
TEP1		PDCD5
ETNK2		BLCAP
DLX2		M6PR
ADAM7		TMEM187
HERC5		NDUFA4
ALDH1A3		ZFAS1
STK17B		TCTN1
NCAPD3		DDIT4
VLDLR		ANAPC11
PROB1		EIF5
KRT19		PGRMC1
HIST1H2BE		QSOX2
INPP4B		IFT52
IQGAP2		LYRM7
PPP1R13L		ZNF195
ALPK3		PPA2
KRT18		EPRS
ADAMTS1		TACC3
SORD		ISCU
APOL3		RPS15A
FEV		RPL38
CDC14B		UMPS
MTMR9		SKA2
PLPP1		RPS20
CDC42EP3		PDK3
FMO4		PPA1
WWC1		NDUFA1
LRRFIP2		RTN3
NKILA		GUF1
MEIS1		PPP1R14B
PTPRM		COX7B
BHLHE40		HSD17B7
APPBP2		SRSF1
ANO7		RPLP2
PCDH1		BRI3BP
FAM214B		TMEM126A
TBC1D1		EBP
TENM1		LRRC26
SLC35F2		MGST1
CXCR4		ALDH18A1
TBC1D4		HNRNPAB
SRGAP1		ESYT1
AHDC1		ASB13
ARID5B		NENF
PPM1K		ALG6
MLPH		CTNNAL1
ZBTB16		AURKA
ZNF385B		LYRM1
KCTD1		NSL1
ID2		RPL37
HIPK2		ALDH1B1
PLXNB3		ANO6
SYNJ1		ABCE1
KCNMA1		TMEM245
CPEB3		UQCRH
STK39		NPRL2
TP53INP2		SAMHD1
TWIST1		RAD21
TNFAIP3		IER3IP1
ABCC4		APEX1
SNX25		ITGAE
HMGCS2		NDUFS5
DUSP8		LPCAT1
MIR22HG		FAM234B
CDYL2		SH3GLB2
HES6		PATZ1
PPFIBP2		VMA21
ZNF350		NUDCD1
TBRG1		HSDL2
FOXO3		SIAE
CBLL1		ICMT
TSC22D1		GTSE1
RERE		FOLH1
CHD7		TMEM68
JAG1		TRIM25
PER1		PHC2
KDM7A		CISD2
ARAP2		EEF1B2
GBP2		LARS
TTC39A		ALG9
ZFP36		TMEM69
C20orf194		SNRNP25
BHLHA15		ATIC
OPTN		GTF3A
RHBDF1		COX7A2
KLK2		NAE1
DAPK3		GUSB
NFIB		HAX1
GOLGB1		SUMF2
SEC24D		CYFIP2
PLXNA3		LYRM4
BMPR1B		NDUFB5
ODC1		STARD7
ACPP		SHMT2
PDZRN3		NDN
KIF13B		YARS
LONRF1		ECT2
SCAP		SRP9
KLF6		TIMM8B
TNK2		SLC19A2
GOLGA2		CAD
RREB1		NDUFB7
SPECC1		WDR34
MYH9		TSFM
AASS		PHPT1
GSN		BOLA3
DGKA		RPS27L
SHROOM2		COX4I1
NDUFA4L2		RPS16
PPP2R5B		PRPSAP1
ABHD2		PAQR3
CARMIL1		HMGB1
ANKRD12		TMEM98
SELENOP		SF3A3
RAB3B		CLNS1A
BCL3		MMAB
BICDL1		COX5A
ATXN2		SARS
NECTIN3		PPIL3
MALT1		DNAJC19
PRKCH		RBBP9
NEK3		NDUFB6
IRS1		HMGN4
SHROOM3		RPL26
MAP3K10		KPNA2
ERN1		RPL22L1
RANBP2		BTG2
DUSP10		ZDHHC13
FAM110B		COX6A1
DHRS2		SLBP
NAMPT		PIGV
WNT7B		ME2
LIMCH1		BEX2
MKLN1		PHB2
RAB4A		RPL23A
CAMKK2		WDR3
OTUD7B		MAK16
SERPINB8		DYNLT1
TPD52		SLC25A5
ZNF335		PPIF
CAMTA2		NDUFAB1
ARHGAP28		CMC1
FAM43A		POLE4
HMGXB3		RNF5
ELOVL7		NBN
PIP5K1C		DYNLL1
PNPLA8		RPL27
ZNF827		PNP
PLEKHM1		NSD2
GCNT2		KCTD15
DIS3L2		ITGA6
RHOB		MTRR
NKX3-1		POLR1D
ANKRD37		CEBPB
MYO9B		SAC3D1
TRADD		CDKN2AIPNL
PPFIBP1		PTPN4
LPAR3		INTS2
SMAP1		BUB3
KIAA0513		TMEM218
MAPK11		HMCES
KDM4B		INTS7
PLOD2		HSPE1
CPEB2		UBE2S
MTHFR		RPS13
PDLIM5		GPAM
HMGCS1		MRPL18
ARID3A		CRTAP
TRIM62		XPOT
BAIAP2		DRAM1
NFKBIA		PSMG2
ARFGAP3		SLC1A5
LMTK3		MKKS
NFATC1		HIKESHI
MXD1		NDUFS3
VEGFA		ARL6IP5
CNN2		SNRPB
FAM19A4		MEST
ABAT		DKC1
ANKH		CTSV
DOCK4		SNHG16
ERBIN		UQCC1
SLC9A3R2		COQ3
ACOX3		COA5
AKAP9		FBL
PRKCD		SCD5
CFAP69		IARS
RRAS		TUBA1C
RBM47		ABCB10
PEX10		MORN4
SPTBN2		GULP1
APP		FAM111B
ISG20		LIN7A
SLC2A12		SRD5A3
TNS2		RPL35
PICALM		POGLUT1
FRYL		PARP2
HS6ST1		PIK3R3
WHRN		MCU
ZMYND8		RPA1
ITPKC		COX14
SGK3		SLC39A14
GLUD1		MYNN
CRLS1		SETMAR
TOM1L2		CERS4
TRIM36		HPRT1
KLF15		ACTL6A
ABCA5		POLR2F
TSPYL2		SRSF3
RAP1GAP		GAS5
POLD4		PTMA
MICALL2		NUDT21
EVL		ANP32B
KCNH2		MSH6
CRACR2B		SHCBP1
LCP1		PROM2
SMOX		DEK
EPS15		PPIA
PPP1R13B		PSMG3
AMACR		SGMS1
C14orf28		RHBDD1
BAZ2A		PIGU
CAPZB		SDHD
KLC2		TIMM44
KAT6B		DNASE2
DTX2		TMEM209
TRIM3		HMGB3
ARID4B		TAP1
HES1		FZD6
DBI		CCNH
UBE2J1		IMPA2
MAP7		STMN1
CCDC88A		PCBD2
FBXO38		MARS
SLC7A8		HNRNPDL
ZYX		UQCRQ
COPG1		TRAM1L1
CRIP2		PHF5A
AFF4		TMEM201
KCNN2		DDX39A
HGD		SLC37A4
DUSP1		PCSK6
TAX1BP1		ANKRD46
ZFYVE1		GSTK1
PIK3CD		SLC16A1
AP3D1		PLGRKT
NCOR1		RAN
CREBRF		SIGMAR1
HIVEP1		ATRAID
TNFAIP8		PPIL1
LIG4		HOXA10
GBF1		ZWINT
PYGB		TUBB
TACC2		RABEPK
BMPR1A		CEP41
SLITRK6		NOP56
ZFAND3		RNF138
TNFRSF10B		WDR5
EML1		CEBPG
ATG2A		SLC25A10
SDCBP		PLK2
MEF2D		TIMELESS
KIF5C		B4GALT2
GRHL2		B3GLCT
MNT		PLS1
HOMER2		RPS3
PITPNM1		ATL2
SLC26A1		SNRPE
JMJD6		RPS18
LRRC8A		TGIF2
FAM69A		FAM57A
CTTN		TOMM7
CREB3L4		SLC46A1
EEF2K		DPM3
PPP2CB		CSE1L
GOLGA3		USP18
TPM1		FUS
KMT2D		RPL27A
MOB3A		ALYREF
AP4E1		PWAR6
MAOA		GSTO1
HELZ2		RAD18
PPP1CB		PRMT3
UAP1		DDIAS
OSBPL9		NINJ1
PLEKHA6		PFN2
TFAP2A		NT5C3A
ZNF532		EGLN3
ERLEC1		MB
RHOBTB2		LSM5
BEND4		DLGAP5
MEAF6		F2R
KLK4		METRN
TLN1		METTL7A
MAFK		PLPP2
SYVN1		SFXN4
B2M		TRAP1
SERINC2		SMARCE1
CHD3		GSTCD
ZBTB10		GPSM2
MYCL		GPD2
DNAJB9		RCN1
TMEM164		NAT8L
DNM1L		SUSD6
SEC24B		EXOSC2
LIMS1		ZNF267
DYRK1B		TSPAN3
GTF2E2		RBMX
KMT2C		POLR3K
PNPLA2		TAGLN2
MYO10		TMEM231
FBRS		RNF130
NEDD4L		METTL17
PLXDC2		ARL6IP1
RIMS1		TMSB15A
ATP1A1		TMEM65
HIBCH		MRPL4
SNAP23		MCMBP
SPECC1L		GEN1
PGM3		PSMG1
MAPK6		SLC27A5
MYO18A		RAI14
RUBCN		MRPL17
TTC6		TMEM160
PRDM4		CPNE3
FERMT2		DCK
MAP9		RPL41
H1F0		NANP
ELMO2		CHAF1B
TFPT		CISD1
HK1		PIK3R1
TMPRSS11E		APH1A
NDFIP2		HMMR
SLC25A20		NUP155
CBX4		ZWILCH
GMIP		SDC2
FYCO1		LMNB2
BCAP29		PFAS
ZBTB24		PURA
BCL9L		SLC20A2
EXOC8		DEPDC1
CHKA		RPS5
LATS2		NEK1
FNDC3B		PRNP
NUCB2		USP1
COL4A3BP		MGST2
HSD17B11		TMTC3
BDP1		SNRPD1
ARID4A		TIMM10
ARFGEF3		TRIAP1
CLEC16A		HNRNPA0
PNMA1		PTDSS1
LDLRAD3		TRIM59
SLC25A25		GMNN
VPS53		DHFR
SHKBP1		SLC48A1
SPATA2		ITGB3BP
GOLPH3		RNASEH2C
HIST1H2BC		NUP205
USP32		LYAR
RIT1		VANGL1
FNBP1L		CENPW
MTM1		POLD1
EFNA5		TTF2
SEC16A		DCLRE1A
PLEKHM3		COQ2
SIM2		F12
SBNO2		NUP37
ARHGAP26		TXNIP
ARSG		RCC2
SPHK2		PPT1
ZBTB7A		MANBA
STARD4		HSD11B2
BPTF		VTA1
PICK1		TFDP1
DCAF6		FBXO4
CD2AP		KIF11
DSP		DLL3
NECTIN2		FAM102B
NFKB2		TBC1D31
CITED2		RPS21
EPN2		NDUFAF4
MAVS		TRIB3
PHLDA2		POLR1E
PCTP		SMPDL3B
DHTKD1		ARHGAP11A
SCAF1		CHST10
SMPD2		ZNF85
RIPK4		TMSB4X
CHPF		RRM1
MYO1D		POLR2H
BCL2L1		PRPF4
ST6GAL1		LY6E
GNAQ		MASTL
UBE2G1		QDPR
PHRF1		DSN1
RPS6KA2		CACYBP
DNAJC3		JTB
WWP1		HMGN2
APC		CCNF
PPARA		BCL7C
LDLR		NFE2L3
ALDH4A1		GEMIN2
PFKFB2		RGS10
MIA3		TBCE
SETD1B		NUP210
GABARAPL1		SNHG4
LRRFIP1		ATP23
PPM1A		AGA
INPPL1		NETO2
HIF1A		YEATS4
CEP350		FAM83D
F2RL1		BAMBI
SLC38A2		TMPO
GFPT1		FUT8
MAP3K6		RFX3
ADAT3		LMO4
ELOVL5		LRIG2
SEC14L1		TTL
TNFRSF19		STIL
LAMA5		BUB1
DHCR24		MT1X
KMT5B		DCLRE1B
PRKD2		SLC38A6
CORO2A		POC1A
LAMC1		ATP11A
EHMT1		SASS6
LPIN1		SGO1
RHPN2		EPS8
B3GNT2		TFAM
TRIM33		BBS10
KIAA0556		NME1
SP2		DPYSL2
BCAR1		CDK2
RAB3D		FANCA
ACAD8		DRAIC
PARVA		CEP55
DLG5		SYBU
MYH14		NMU
RIC1		CLIC4
HERC6		SMARCD3
MINDY1		SMO
TAOK3		CDKN2A
USP43		TDP1
MADD		TFPI
HBP1		RNF219
SLC29A4		CNIH4
HIP1R		SUV39H2
WBP2		SNHG1
ST3GAL4		WRAP53
MYO1C		RPS14
CUX1		LSM4
ZZEF1		IMPDH2
WWTR1		CHML
VCL		NAP1L1
ULK1		RNASEH2B
PJA2		RFT1
ERO1A		SLC3A2
SIPA1		RFXAP
ACAA1		CBX2
POLR3E		ALG10
RAB5A		SRSF2
TSC22D4		BPHL
NOSTRIN		PRKD3
TICAM1		KANK2
SACS		ANLN
HOOK3		RAD1
HIST1H3E		SRSF7
TRIP12		NUP85
VASP		TEX30
MPHOSPH9		DFFB
RAI1		MYC
CHP1		PRKD1
DOT1L		BTN3A2
PIKFYVE		NDUFB9
SAP130		FANCC
TPR		DDB2
TRIO		NUP107
FBXO33		EPHA3
C9orf72		ERH
TRIM24		ZNF239
ARID1A		TRIB1
SERTAD3		RMI1
MGLL		BZW2
ACTN1		ZNF93
EEA1		CDC25C
ZNF592		IFI6
ATP6V1C1		GGH
MPHOSPH8		DERA
EFS		CTBP1
CCDC91		CPNE1
SLC10A7		SFR1
COBL		HJURP
STAT3		NCAPH2
ATG4A		CENPO
CHM		COX5B
NIPBL		ERLIN1
SIDT2		SDHAF3
C1orf122		ADAM22
OPHN1		GLCE
SPRYD7		SESN1
MPP5		HAUS6
SHTN1		MMS22L
KIAA1522		EPHX1
BTAF1		SSBP2
CYTH2		B4GALT6
DOCK9		RPA3
CPEB4		LIAS
GBA2		SCLT1
FBXO8		TP53INP1
MMAA		OCLN
JUN		RFWD3
CCDC149		DNAJC9
TCF20		GRB10
PPP1R12A		CCNB1
KCTD21		KIF20A
GSE1		OSGEP
BRD2		CDK1
EP300		UBE2T
NPC1		TMEM107
PIK3AP1		BAX
ELK4		WEE1
PHF8		MYBL2
DOCK5		STXBP5L
TLE1		FTCDNL1
MAP2K4		RFLNB
STXBP2		RPL39
SH3BGRL		SLC7A1
GDF15		SLIRP
HECTD4		DLEU1
RNF11		HLF
CNDP2		CDC20
FLNA		NCAPD2
TOM1		GLA
SYMPK		ASPH
ELF1		NCAPG
UBE2H		RTKN2
RAB40C		VARS2
USP10		FANCI
ADARB1		KLF10
CREBBP		LAPTM4B
KIAA0355		RANBP1
CUL7		EZH2
CABIN1		RACGAP1
KDM5C		PCLAF
SERTAD1		ERI1
KIAA1217		TUBE1
ZFYVE26		RPS29
SEC24C		NRGN
USP33		PTGFR
TMEM87B		DIS3L
OSBPL5		PLK4
FOXO1		THOC6
BAIAP2L1		CDK4
RABEP2		PTTG1
MTMR2		ID3
HDLBP		RPL30
ARHGAP1		CDC25A
NBR1		RASAL2
MINK1		MRPL11
USP20		RAD51C
LAMA3		TTC39B
CNOT3		SLC35G1
SLC25A42		CEP68
TJP1		CBX5
GYS1		PELI2
SYNRG		PIGW
GMPPB		CDKN3
TUT1		NDUFAF6
CDC42BPB		CARS
OTULIN		PIK3IP1
SLK		TPX2
CEBPD		GAS6
SCYL1		ABLIM1
MEGF8		KLF11
USP8		TSPAN15
CDK11B		ABI2
HEATR5B		DIAPH3
AKAP13		CENPI
PIAS3		CENPH
KCTD9		ESPL1
GMPPA		THEM6
SRP19		PBK
PIAS4		GARS
MON1B		RPA2
GLUL		CDCA8
ADCY6		PLK1
DNM2		SUV39H1
BRAF		HMGB2
ACTN4		PRIMPOL
ITGAV		CYC1
ATXN1		GPR160
MAN2B2		IFIT5
TBX3		NEK2
PRKAA2		CTSC
GRK2		TFAP4
SMURF1		PRAC2
MAP3K11		PRIM2
TRIM5		LRR1
CHD6		TNFRSF21
CASZ1		CENPA
STARD10		DEPDC1B
PPM1D		TOR3A
ITSN2		BCL2L12
KMT2E		TUBA1B
SLC35C1		SFTPA2
KLHDC8B		CMSS1
TAOK2		PDE4D
ARSA		RBBP8
FURIN		CDCA2
MORC4		LSM2
SEC31A		MGME1
ZNF217		IGFBP2
HLA-DMA		MBNL3
ANKRD17		PKP4
ESRP2		NUP160
TASP1		MAL2
WASL		RCC1
SMPD1		CAMKK1
UTRN		MAGOHB
ZC3HAV1		GEMIN4
PPM1B		MAPRE2
ECI2		CHRNA5
PPP3CC		PARPBP
XPNPEP1		E2F7
LYPLA2		FN1
FXR2		MCM6
CMAS		ZNF530
PRKAR2A		SESN2
CREB3L2		SLC5A3
GHR		IL1RAP
SLAIN2		C5orf30
HIPK3		WDHD1
SECISBP2L		TMEM237
RAPGEF2		ADORA2B
RAD54L2		VRK1
AMBRA1		POLA1
TRAPPC2B		CD47
WDR41		ZNF273
TCAF1		SPATA18
MPC2		PODXL
MLLT3		SNRPF
FNBP1		NDC80
YPEL5		THAP10
STYK1		PDSS1
SREK1		DTYMK
SEC23B		TMOD2
DLGAP4		OVGP1
TBK1		GINS4
FAM83F		CENPU
SMARCA2		DONSON
WDR1		MPZL2
ACOX1		HILPDA
DNAJC10		OAS3
UBR4		MTHFD1L
TMC6		FDXR
HMGCR		MAP3K20
TMEM131		KIFC1
VPS13D		POLD3
FAM160B1		CTSH
LIMK2		NPM3
PTPN1		KCNQ5
FAT1		EFCAB11
CUL4B		NUF2
FAM177A1		GPC6
HEBP2		BID
PTPN18		EXOSC8
WBP1L		MRPS6
EIF4G3		ITGA2
PTPN12		FAM72B
PACSIN2		RASSF5
WIPF2		LRRC20
MROH1		RTTN
SYTL1		HSPA4L
ZNF274		ADGRG6
KIF1C		TUB
HERC4		POLE2
ZNF652		RAD51AP1
GFM1		DUT
ZDHHC9		DEPTOR
ADRA2A		DGAT2
STXBP5		TOP2A
FBXW11		UGT2B10
SETX		ENPP1
DIP2A		ADD3
ZHX2		RGS9
DEGS1		RFC2
SKIL		TMEM97
FOXN3		RRM2
AGFG2		VWF
CLDN12		TUBB2A
COBLL1		MELK
GOLGA5		NUP93
TRPM4		NUAK2
AP1B1		EPHX4
JARID2		KIF2C
GON4L		LBR
GTF2F1		BUB1B
MFSD6		CSPG5
HIST1H4H		SLC16A10
ASMTL		TUBA4A
ALDH6A1		HSD3B7
IL1R1		LIG1
ATMIN		UHRF1
MARK2		TTK
TRIP11		TNFSF15
LRSAM1		LMNB1
PSME4		KIAA1257
BBX		VOPP1
GSR		PHGDH
ACLY		XRCC2
COG5		ALG10B
CLIP1		POLE3
TERF2IP		FAS
SLC25A16		UNG
BCL10		MTHFD2
GDI1		PLLP
DYNC1H1		CCNA2
NRDC		ZNF695
AKAP8		PAK1
ZC3H14		CKS2
DNAJB2		CHEK1
WDR45		FEN1
PPM1H		GINS3
TSPAN13		MT1G
DDAH2		FZD3
ARAF		UBE2C
PDCD4		NXT1
COL6A2		CDC7
TRMT6		STXBP6
ARHGAP35		KNTC1
CEP104		BMF
WDR37		SESN3
SRP54		CDCA3
RPTOR		TMEM117
LMLN		TYMS
S100A11		SLC39A8
EVI5		INHBB
FBXO31		RFC5
CDC37		CCNB2
AP2A1		CA12
ERGIC2		SLC6A11
CHFR		IL17RB
PDS5B		GALNT3
TRAPPC11		SPC24
OGDH		RELL1
AMD1		KHDRBS3
TRAPPC10		APOBEC3B
NUMB		SLC1A1
ARSD		SKA3
STK40		C1orf112
EIF2B4		BRCA2
EIF4G1		FANCD2
APPL2		MAP3K8
MGRN1		GSTO2
SLC39A7		C18orf54
LRP10		DUSP19
USP34		SLC4A4
APOD		BIRC5
IGF2R		EXPH5
ARFIP1		CALD1
WDR26		SNHG3
UNC13B		SERPINI1
PDHX		BRCA1
PLXNB2		DIO1
SRC		CDC45
RCAN1		MTBP
TNRC6B		LRIG3
RGMB		NRM
SMARCA4		PGAP1
ITPR3		CENPK
EGFR		H2AFX
TMF1		RFC3
SNTB2		ASNS
DCAF8		OIP5
KIF21A		SLC1A4
PDE9A		UBE2L6
TBC1D25		NUSAP1
BNIP3L		TMEM38B
SLC37A1		CHEK2
ATG13		FANCG
PASK		IFIT1
KTN1		TSPAN5
CREB3		DSCC1
MON2		PRAC1
FBXW5		MCM7
LPP		CRNDE
SRRM1		TRIP13
RNF123		POLA2
TRAFD1		UPK3A
FDFT1		PRKAR1B
PDIA5		SLC7A2
ADAM9		ATF4
RANBP9		WLS
CSNK1A1		LUZP2
NANS		FERMT1
THOC5		SLC44A1
LRRC59		MCM5
KLK3		NDC1
SPTAN1		NCOA7
EDEM1		FGF13
SERP1		NEIL3
GGT1		TICRR
MYH10		S1PR3
ENTPD4		ENC1
PNRC1		C21orf58
DAAM1		SORBS2
PLEKHM2		TCF19
CAPN2		EIF4EBP1
MID2		OSBPL3
MAGED1		TK1
ID1		AIDA
HUS1		SORL1
BCOR		PSRC1
SMAD9		WNT10B
CCDC6		MAD2L1
GCC1		CDC6
DGKQ		GINS1
UBE2R2		RFC4
MOB1B		SDC1
OAT		ZNF519
NXN		MCM3
BCL6		SKP2
KPNA1		LIN9
GLYATL1		RIDA
MYO1B		SIVA1
NRIP1		AURKB
LMNA		TTR
KDM5B		FANCB
PPM1L		BLM
SLC17A5		SLC6A9
KAT2B		CYP39A1
RNF213		HELLS
OSTF1		PKMYT1
RALGAPB		KLHL1
ARFGEF2		MCM4
SRF		PAG1
LGALSL		KDELC1
AFF1		SMYD2
LGMN		ANKRD22
ZNF444		SLPI
DIP2B		MT2A
ACACA		MANEA
SLC39A10		SLC27A2
SLC22A18		ARL6IP6
ELL		RBL1
BET1L		SUSD4
PARP11		TRAIP
ESCO1		FBXO5
INSIG1		NT5M
POM121		RAB39B
SHC1		COLEC12
PRDM2		SYTL2
JUNB		PCNA
MIB1		BMX
RC3H1		ESCO2
TSPYL1		ELOVL6
EIF2AK3		SKA1
STX3		E2F2
EXOC7		GPM6B
UBR1		E2F1
STX5		CDT1
TSC2		CKS1B
SPRED2		ZPLD1
ATG2B		GINS2
RNF103		SPTLC3
PATJ		ST7
USB1		MAP2K6
LINC00963		MCM2
PIEZO1		ZNF367
GAK		PCK2
CDC42BPA		CDCA5
ARID2		DNA2
ATP6V1H		MND1
DUSP3		ORC6
RNF115		PSPH
TNIP1		E2F8
MORC2		STC2
WFS1		SLC25A19
RAB11B		SMOC2
TPM4		SLC16A7
HUWE1		NAP1L5
GDF11		EFHC2
CCNDBP1		WDR76
CROT		MXD3
ZNFX1		ORC1
AP1G1		MCM10
KLF9		BCL2
CDK17		BRIP1
GATAD2A		GLDC
PDP2		RAD54L
G3BP2		ATP1B1
SMG1		ASF1B
RABGAP1		MAN1A1
DHX16		PMAIP1
FLII		AJUBA
HERPUD1		RGS17
OCRL		COLCA1
MCM3AP		PBX1
TMCC1		CD83
PITRM1		CADM1
RNF10		CCNE2
TNRC6A		PLCH1
G6PD		EME1
GSPT1		GUSBP1
PCYT1A		DGKH
STXBP3		CDCA4
ABCF1		RMI2
MAP1S		ZBBX
AATF		TP53
MIPEP		EXO1
DVL2		STOX1
STS		TMEM163
CAMSAP2		LRRC8C
GGPS1		GPX8
SETD5		HAUS8
ACBD3		CDCA7L
CCAR1		CMPK2
BZW1		PKIB
HCFC2		SDC4
ZNF189		KHK
RASSF3		DTL
MINDY2		ANTXR1
VCP		NAV3
OSTM1		JDP2
CHIC1		CDCA7
SNX4		ENPP3
ZFAND6		HS6ST2
MESP1		NPTX2
PLCG1		NLGN1
USP4		SLC29A1
ACOT9		TLR3
PDXDC1		CAMK2D
ACTB		PDGFRL
CTNNA1		FAM198A
CHD8		LIF
PNKD		SLC1A3
IMPDH1		FRMPD2
POLK		LINC01133
ZNF654		KITLG
COPB2		CNIH3
PSD3		LGI2
KCTD10		CDH3
BAG3		PLA2G2A
CLTC		BARD1
BNIP3		UGT8
MYCBP2		PSAT1
FAM129B		FAM198B
EZR		CDH26
PAF1		GPR19
CANT1		ODAM
PPP6R2		SLC7A11
PTCH1		PRSS23
ETV1		CALCRL
HK2		CAMK2N1
PLIN3		NOV
MAP1LC3B		PCDH11Y
TOPORS		LRRN1
TRIM23		RASL11B
PKP3		ACKR3
ATRX		ST8SIA4
CSNK1G3		MMP16
GORASP1		REEP1
SOS2		OPRK1
YLPM1		HTRA1
ATP8B1		UGT2B15
MED16		PPARGC1A
RGL2		TLL1
ANK3		LTF
PXN		FCMR
TAB3		RBMS3
MKNK2		FMNL3
ARCN1		BCHE
PC		PPP1R14C
ABI1		LUM
FTSJ3		IL1RN
MYADM		CHAC1
SRP68		FLT4
LCOR		CBLN2
FIG4		ADORA1
SBNO1		DDC
TOP2B		UGT2B17
UBC		SRPX
JMY		GCG
CNPY3		CERK
DUSP4		SLC7A5
SUOX		BRDT
CASD1		MET
CAP1		OR51E1
SNIP1		RSAD2
STAMBP		SI
PLPP5		SLITRK3
STRN3		ABCA12
XIAP		AMIGO2
TRPM2		TNFAIP2
LARP4B		PLEKHG7
IDE		SLC30A10
CRB3		SLC4A10
HMG20B		RNLS
CDK2AP2
MTF1
TRIM13
STRN
GNA12
NAPA
DMXL1
DPP9
RALY
ZNF638
UBAP1
FOXA1
MPZL1
PPP1R3B
CDK9
TOLLIP
KDM2A
DYNC1LI1
SUPT5H
NDEL1
MOB4
TXNDC16
USO1
ALOX15
GAS2L1
CRNKL1
TMED9
UBR3
MYO5C
TNFRSF1A
SEMA4A
MYO5A
SBF1
FAM114A1
SLC26A2
RAB29
MYL12A
SERINC5
SERINC1
RAB5B
SUPT7L
PAK4
NPDC1
WDR7
DICER1
SEZ6L2
IDH1
AP2S1
SLC25A30
LARP4
CLINT1
HSPA5
ARF4
PSMD8
RAB6A
THUMPD1
CHMP1B
ARHGAP6
VPS39
ARFIP2
SUN2
ACSS2
GPR158
RAB1A
EIF3A
SLC25A37
WSB2
CPT1A
CSK
GGNBP2
ARF6
PIK3C2A
MRFAP1
SLU7
ZHX1
INTS1
MCPH1
PHF23
PARG
DUS1L
LACTB
GNAS
FECH
CAMSAP1
ATP6V1D
DYNLL2
AKAP10
CAPN1
ZFAND5
ZFYVE16
REST
SARAF
IBTK
ATF2
PTPRJ
EXOC6
WWP2
BAZ1A
CDC73
ANXA5
MAP2K1
PTK2B
PIK3C3
SLC50A1
TMBIM1
WASF2
SELENOS
JUND
NFE2L1
CHMP2B
MEGF9
KLHL20
CKB
BIRC6
ST13
GSKIP
CDC42SE1
PPP6R3
AP2B1
COASY
RNF6
FNIP1
BTBD10
STX12
ICA1
ATP6V0D1
YWHAZ
GORASP2
HSF1
NR1H2
WDFY3
UBA5
USP9X
HM13
RBMXL1
TCF25
CAPNS1
UBR2
KIF5B
CALU
BAG6
LEO1
ACADVL
ACTR1A
XRN1
MFN1
TOR1AIP2
SND1
SEC63
UGGT1
GPR137
RNF14
ATP6V1E1
AKT1S1
IVD
RTCA
CAST
IP6K2
SON
OSBP
RB1CC1
GRN
FADS2
ACP2
ADAR
SBDS
ORC5
PTMS
IGBP1
GUCD1
FBXO28
SPG11
PPP1R7
ATP6V1G1
RAB18
HYOU1
DYNC1I2
PI4KA
HSD17B4
KIF3B
KMT5A
ABL1
NGLY1
PAPSS1
COPA
RYBP
ANKFY1
SAR1B
CUL3
RAB1B
UBXN4
GOT2
TADA3
RAB11A
SPPL2A
TBC1D20
ATP6V0A2
MAP2K2
OS9
HSP90B1
RABEP1
SIN3A
NIPAL3
CLUH
TSC22D3
NDRG3
TNPO2
RALBP1
EXOC4
NF2
RNF4
IL6ST
MAGT1
TBL1X
WIPI2
PSMD1
PRAME
TRAM1
SETD3
TRIM4
DPP8
SRPK2
FOXJ3
YBX3
IRF6
UBA1
GRINA
SEC11C
DAP
GNL2
SOX4
ITCH
NCKAP1
AK4
LAMB2
STEAP2
NPLOC4
B4GALT1
PRKAR1A
MAZ
MXD4
DDB1
ADD1
CTBP2
PSMD12
PSMC5
ITGB1
SNX2
FLNB
CTNND1
TFG
DCTN5
KIAA0319L
ACSL1
ENTPD6
ATXN10
JUP
SCARB2
CUL5
KPNA6
SREBF1
SPCS3
LMAN1
ACTR2
SRP72
SSR1
ARHGDIA
SERINC3
SLC30A7
GALNT7
CYFIP1
NETO1
ATP6AP1
H3F3B
OLA1
PDIA3
DDX17
GNB1
SEC23A
DYNLRB1
DARS
RRAGA
GNAI3
SETD7
ACTG1
RAC1
MYO6
